# Supplementary material for: Implementing and Delivering Youth Mental Health Services: Approaches Taken by the Australian Primary Health Network ‘Lead Sites’
Source: Int J Environ Res Public Health. 2022 Aug 23;19(17):10494. doi: 10.3390/ijerph191710494 (PMC9517850; doi:10.3390/ijerph191710494)
Supplement: Supplementary file 1 [file ijerph-19-10494-s001.zip]

Archive with 1 entries (1 files):
- ijerph-1839982-supplementary.pdf
